# Supplementary material for: Artificial Intelligence-Guided Artificial Nutrition in Critical Illness: Integrating Indirect Calorimetry and BIVA for Metabolic Precision
Source: Nutrients. 2026 Apr 28;18(9):1387. doi: 10.3390/nu18091387 (PMC13164847; doi:10.3390/nu18091387)
Supplement: Supplementary file 1 [file nutrients-18-01387-s001.zip]

Archive with 1 entries (1 files):
- nutrients-4244999-supplementary.pdf
